# Supplementary material for: A Complete Electron Microscopy Volume of the Brain of Adult Drosophila melanogaster
Source: Cell. 2018 Jul 26;174(3):730–743.e22. doi: 10.1016/j.cell.2018.06.019 (PMC6063995; doi:10.1016/j.cell.2018.06.019)
Supplement: Table S2. KC Postsynaptic Partners in the MB Calyx, Related to Figure 7 [file mmc2.xlsx]

## Sheet: Sheet1
	Table S2. Kenyon Cell Postsynaptic Partners in the Mushroom Body Main Calyx. Related to Figure 7.
				Number of KC Postsynaptic Targets by Cell Class
				Kenyon Cell Subtypes
	Unique KCs	Number of KC Active Zones	Percentage of Total KC Active Zones	KCaBs	KCaBc	KCa'B'm	KCa'B'ap	KCy	APL	MB-CP1	MB-C1	PN	LHN	Unclassified	Glia	Orphans	Total Postsynaptic Target Locations per KC	Total Postsynaptic Partners to Each KC Subtype	Percent of Total Postsynaptic Partners to Each KC Subtype	KC Subtypes	Percent of Total Postsynaptic Partners to Each KC Type	KC Type
	αβc KC 424308	14	0.12844	1	3	3	0	3	10	5	1	1	1	0	0	5	33	104	0.383764	αβc KC	0.870849	αβc-, αβs- & γ KCs Combined
	αβc KC 424296	16	0.146789	3	2	2	3	4	11	1	2	2	2	1	0	6	39
	αβc KC 13019	14	0.12844	3	2	1	0	2	12	4	1	5	1	0	0	1	32
	αβs KC 515388	7	0.0642202	3	0	1	0	0	6	2	1	0	0	4	0	2	19	48	0.177122	αβs KC
	αβs KC 205948	4	0.0366972	0	0	1	0	1	3	1	1	1	0	0	0	4	12
	αβs KC 424380	7	0.0642202	0	0	1	1	0	4	0	2	0	3	0	2	4	17
	γ KC 16943	7	0.0642202	0	0	0	0	9	5	3	3	2	0	1	0	1	24	84	0.309963	γ KC
	γ KC 9579	12	0.110092	1	0	0	0	4	12	4	5	1	0	1	0	6	34
	γ KC 6487	8	0.0733945	0	1	0	0	8	8	3	2	1	0	1	0	2	26
	α'β'ap KC 175033	0	0	0	0	0	0	0	0	0	0	0	0	0	0	0	0	16	0.0590406	α'β'ap KC	0.129151	α'β'ap & α'β'm KCs Combined
	α'β'ap KC 16407	4	0.0366972	0	0	2	0	1	4	0	0	0	0	0	0	2	9
	α'β'ap KC 7287	2	0.0183486	0	0	2	1	1	2	0	0	0	0	0	0	1	7
	α'β'm KC 12875	6	0.0550459	0	0	0	0	1	1	0	0	0	0	0	0	1	3	19	0.0701107	α'β'm KC
	α'β'm KC 11743	2	0.0183486	1	1	1	0	4	1	0	0	0	0	0	0	2	10
	α'β'm KC 7647	3	0.0275229	1	0	0	0	2	3	0	0	0	0	0	0	0	6
Total Presynaptic Release Sites		106	1
Total Postsynaptic Partners by Cell Class				13	9	14	5	40	82	23	18	13	7	8	2	38	271	271	1		1
Percent of Total Postsynaptic Partners by Cell Class				0.047619	0.032967	0.0512821	0.018315	0.14652	0.300366	0.0842491	0.0659341	0.047619	0.025641	0.029304	0.00732601	0.139194	1
Percent of Postsynaptic Partners Classified as KCs				0.296703
Percent of Postsynaptic Partners Classified as KCs, APL, MB-CP1, or MB-C1				0.747253
